# Supplementary material for: Integrating Proteomics and Metabolomics Approaches to Elucidate the Mechanism of Responses to Combined Stress in the Bell Pepper (Capsicum annuum)
Source: Plants (Basel). 2024 Jul 5;13(13):1861. doi: 10.3390/plants13131861 (PMC11244445; doi:10.3390/plants13131861)
Supplement: Supplementary file 1 [file plants-13-01861-s001.zip]

Archive with 8 entries (7 files):
- plants-3071501-supplementary/Supplementary Materials/
- plants-3071501-supplementary/Supplementary Materials/Figure S1.pdf
- plants-3071501-supplementary/Supplementary Materials/Figure S2.pdf
- plants-3071501-supplementary/Supplementary Materials/Figure S3.pdf
- plants-3071501-supplementary/Supplementary Materials/Table S1.xlsx
- plants-3071501-supplementary/Supplementary Materials/Table S2.xlsx
- plants-3071501-supplementary/Supplementary Materials/Table S3.xlsx
- plants-3071501-supplementary/Supplementary Materials/Table S4.xlsx
