# Supplementary material for: Integrating Proteomics and Metabolomics Approaches to Elucidate the Mechanism of Responses to Combined Stress in the Bell Pepper (Capsicum annuum)
Source: Plants (Basel). 2024 Jul 5;13(13):1861. doi: 10.3390/plants13131861 (PMC11244445; doi:10.3390/plants13131861)
Supplement: Supplementary file 1 [file plants-13-01861-s001.zip › plants-3071501-supplementary/Supplementary Materials/Table S1.xlsx]

## Sheet: Hoja1
Table S1. Differentially expressed proteins (DEPs) identified. Green color indicate over-accumulated proteins, while blue color indicate down-accumulated ones.
Accession	log2 (Stress/control)	P-value	-LOG10(P-value)	DEP
PHT64055	2.13588	8.65747e-07	6.06261	UP
PHT82386	1.01494	1.03161e-06	5.98649	UP
PHT89296	1.27967	6.97789e-06	5.15628	UP
PHT80051	1.06586	1.7522e-05	4.75642	UP
PHT94591	1.15953	0.00012245	3.91204	UP
PHT80399	0.995085	0.000132846	3.87665	UP
PHT80402	0.687405	0.000139631	3.85502	UP
PHT90699	0.877626	0.000181081	3.74213	UP
PHT89781	1.04371	0.000184404	3.73423	UP
PHT75706	0.687532	0.000191759	3.71724	UP
PHT87315	1.41784	0.000227518	3.64298	UP
PHT66381	1.67973	0.000327128	3.48528	UP
PHT76963	0.623599	0.000434104	3.36241	UP
PHT66311	1.14831	0.000478701	3.31994	UP
PHT78157	0.604162	0.000783854	3.10576	UP
PHT77538	2.95438	0.000809566	3.09175	UP
PHT80442	0.956596	0.00116364	2.93418	UP
PHT88229	1.0129	0.00119941	2.92103	UP
PHT78913	1.99185	0.00122746	2.91099	UP
PHT95770	1.53306	0.00151114	2.8207	UP
PHT79928	1.7811	0.00155149	2.80925	UP
PHT73974	1.8482	0.00191733	2.7173	UP
PHT79728	1.70732	0.00195528	2.70879	UP
PHT66620	0.912458	0.00210134	2.6775	UP
PHT88632	1.28086	0.00219134	2.65929	UP
PHT78982	1.1731	0.00230965	2.63645	UP
PHT85861	1.15014	0.00252198	2.59826	UP
PHT87620	1.97968	0.00268855	2.57048	UP
PHT92096	0.556515	0.00274535	2.5614	UP
PHT79956	0.802896	0.00281951	2.54983	UP
PHT66665	1.55661	0.00292001	2.53461	UP
PHT66136	3.31524	0.00305819	2.51454	UP
PHT90186	1.87211	0.00337547	2.47167	UP
PHT64460	2.09813	0.00346365	2.46047	UP
PHT84900	0.940528	0.00359777	2.44397	UP
PHT79443	2.55766	0.00359938	2.44377	UP
PHT90877	1.22558	0.00368219	2.43389	UP
PHT70068	1.57499	0.00393828	2.40469	UP
PHT73189	0.705789	0.00399137	2.39888	UP
PHT82245	1.62737	0.00409794	2.38743	UP
PHT64376	1.32728	0.00418569	2.37823	UP
PHT76737	1.23346	0.00425628	2.37097	UP
PHT78035	0.686966	0.0045413	2.34282	UP
PHT74906	2.31713	0.00470572	2.32737	UP
PHT71309	2.61766	0.00496254	2.3043	UP
PHT66082	1.20439	0.00497815	2.30293	UP
PHT68443	0.809547	0.00498816	2.30206	UP
PHT95237	0.748688	0.0054038	2.2673	UP
PHT85959	0.923139	0.00553581	2.25682	UP
PHT93527	1.81732	0.00572057	2.24256	UP
PHT93118	1.25732	0.00603545	2.21929	UP
PHT89072	0.744925	0.00620086	2.20755	UP
PHT81596	2.1645	0.0069216	2.15979	UP
PHT80027	1.66343	0.00726951	2.13849	UP
PHT74847	0.567712	0.00767451	2.11495	UP
PHT67429	1.33911	0.0077361	2.11148	UP
PHT93731	0.54741	0.00796472	2.09883	UP
PHT71590	1.71294	0.00807424	2.0929	UP
PHT92632	0.66565	0.00819518	2.08644	UP
PHT81842	1.97891	0.00829376	2.08125	UP
PHT62193	1.24062	0.00831084	2.08035	UP
PHT62209	0.948677	0.00867393	2.06178	UP
PHT86247	1.67798	0.00870002	2.06048	UP
PHT66785	1.33146	0.00870394	2.06028	UP
PHT65408	0.543882	0.00870732	2.06012	UP
PHT82179	0.842895	0.00879044	2.05599	UP
PHT76129	0.770924	0.0090001	2.04575	UP
PHT73773	1.27617	0.00906935	2.04242	UP
PHT81437	0.943416	0.00920512	2.03597	UP
PHT70000	1.79	0.00941785	2.02605	UP
PHT93790	1.55327	0.00971589	2.01252	UP
PHT78912	1.97312	0.00972379	2.01216	UP
PHT87865	0.735608	0.0102718	1.98835	UP
PHT85874	1.43044	0.0102833	1.98787	UP
PHT89815	1.09657	0.010621	1.97383	UP
PHT64052	0.842258	0.011097	1.95479	UP
PHT71246	0.642872	0.0112348	1.94944	UP
PHT87154	0.790745	0.0119335	1.92323	UP
PHT70274	1.13837	0.0121658	1.91486	UP
PHT86465	2.73526	0.0124522	1.90475	UP
PHT68267	0.639655	0.0131769	1.88019	UP
PHT74895	0.971664	0.0133116	1.87577	UP
PHT86554	0.982825	0.0134681	1.8707	UP
PHT64287	2.84292	0.0140448	1.85248	UP
PHT91492	1.57401	0.0143605	1.84283	UP
PHT63664	1.59308	0.0143863	1.84205	UP
PHT81091	1.97553	0.0148597	1.82799	UP
PHT92156	0.815097	0.0148712	1.82765	UP
PHT72295	0.787636	0.015102	1.82097	UP
PHT62376	0.942459	0.0151589	1.81933	UP
PHT87652	1.21255	0.0151788	1.81876	UP
PHT91758	0.574772	0.0154213	1.81188	UP
PHT83591	1.03432	0.0159417	1.79747	UP
PHT73574	1.2755	0.0163849	1.78556	UP
PHT69274	1.70259	0.0168352	1.77378	UP
PHT77615	1.24248	0.0169261	1.77144	UP
PHT74920	1.1841	0.0174981	1.75701	UP
PHT94040	1.87458	0.0184605	1.73376	UP
PHT91777	0.70419	0.0194063	1.71206	UP
PHT73857	0.956785	0.0194234	1.71168	UP
PHT42116	3.88314	0.0206649	1.68477	UP
PHT91250	1.86058	0.0217349	1.66284	UP
PHT79389	0.963804	0.0240375	1.61911	UP
PHT69119	1.96421	0.0250106	1.60188	UP
PHT83996	0.523163	0.0254539	1.59424	UP
PHT73866	1.21989	0.0260137	1.5848	UP
PHT61284	0.936019	0.0261278	1.5829	UP
PHT94639	1.29953	0.0266024	1.57508	UP
PHT76144	1.13704	0.0276504	1.5583	UP
PHT83668	0.537575	0.0277669	1.55647	UP
PHT61285	0.860213	0.0286793	1.54243	UP
PHT68950	1.53647	0.0289196	1.53881	UP
PHT74063	1.3356	0.0292356	1.53409	UP
PHT75761	0.541825	0.029451	1.5309	UP
PHT92686	0.513701	0.0344854	1.46237	UP
PHT72113	1.70012	0.0355648	1.44898	UP
PHT73769	0.92218	0.0360061	1.44362	UP
PHT62863	1.07148	0.0363247	1.4398	UP
PHT88310	0.666204	0.0364497	1.43831	UP
PHT64170	0.510549	0.0386211	1.41318	UP
PHT64637	0.953465	0.0389319	1.40969	UP
PHT85436	0.567324	0.0421543	1.37516	UP
PHT86867	1.32316	0.043869	1.35784	UP
PHT78176	0.757387	0.043991	1.35664	UP
PHT85858	0.871765	0.0441609	1.35496	UP
PHT64663	2.3139	0.0463886	1.33359	UP
PHT86189	1.21669	0.048341	1.31568	UP
PHT75338	0.87632	0.0487147	1.31234	UP
PHT84211	0.532822	0.0492048	1.30799	UP
PHT65434	-0.555786	9.967e-05	4.00144	DOWN
PHT77434	-0.64778	0.000365491	3.43712	DOWN
PHT68765	-0.845641	0.000590638	3.22868	DOWN
PHT72095	-0.798381	0.000961853	3.01689	DOWN
PHT80235	-0.531824	0.00113491	2.94504	DOWN
PHT82347	-0.627109	0.00164881	2.78283	DOWN
PHT79944	-0.828635	0.00170411	2.7685	DOWN
PHT88351	-0.793356	0.00173168	2.76153	DOWN
PHT87950	-0.629655	0.0023792	2.62357	DOWN
PHT93509	-0.809512	0.00238892	2.6218	DOWN
PHT64967	-0.815746	0.00240365	2.61913	DOWN
PHT69267	-0.765187	0.00246597	2.60801	DOWN
PHT77750	-0.590152	0.00263487	2.57924	DOWN
PHT62872	-0.863483	0.00277814	2.55625	DOWN
PHT68883	-0.811519	0.00295226	2.52984	DOWN
PHT62036	-0.545224	0.00336711	2.47274	DOWN
PHT78068	-0.634332	0.00365607	2.43699	DOWN
PHT83807	-0.791192	0.00448995	2.34776	DOWN
PHT77503	-0.725874	0.00541813	2.26615	DOWN
PHT61944	-0.834151	0.00670486	2.17361	DOWN
PHT94241	-0.957239	0.00684245	2.16479	DOWN
PHT95662	-0.540283	0.00754862	2.12213	DOWN
PHT66994	-0.635468	0.00788536	2.10318	DOWN
PHT89191	-1.02161	0.00820784	2.08577	DOWN
PHT82090	-1.04424	0.00878617	2.0562	DOWN
PHT94536	-0.771311	0.00897725	2.04686	DOWN
PHT80631	-0.617787	0.00943138	2.02542	DOWN
PHT71572	-0.566694	0.0095209	2.02132	DOWN
PHT74391	-0.818369	0.00959257	2.01807	DOWN
PHT72038	-0.608782	0.00985563	2.00632	DOWN
PHT67254	-0.59565	0.0106196	1.97389	DOWN
PHT91158	-0.761012	0.0111976	1.95088	DOWN
PHT88354	-0.535749	0.0116156	1.93496	DOWN
PHT79939	-0.544535	0.0132575	1.87754	DOWN
PHT69746	-0.713021	0.0144204	1.84102	DOWN
PHT74158	-0.616197	0.0147536	1.8311	DOWN
PHT65042	-0.531877	0.0151575	1.81937	DOWN
PHT80627	-0.693247	0.0152175	1.81766	DOWN
PHT66127	-0.582703	0.0159789	1.79645	DOWN
PHT80238	-0.529882	0.0173586	1.76049	DOWN
PHT89152	-0.580897	0.0182206	1.73944	DOWN
PHT69263	-0.552195	0.0184692	1.73355	DOWN
PHT84600	-0.715291	0.0186162	1.73011	DOWN
PHT64094	-0.570081	0.0188432	1.72484	DOWN
PHT79681	-1.17055	0.0193901	1.71242	DOWN
PHT69405	-0.77289	0.0200298	1.69832	DOWN
PHT62710	-0.546038	0.0214654	1.66826	DOWN
PHT69791	-0.528988	0.0219107	1.65934	DOWN
PHT63306	-0.554978	0.022572	1.64643	DOWN
PHT70641	-0.646613	0.0241927	1.61632	DOWN
PHT73368	-0.73743	0.0246358	1.60843	DOWN
PHT64092	-0.845224	0.0250172	1.60176	DOWN
PHT65140	-0.655286	0.0276465	1.55836	DOWN
PHT95677	-0.541337	0.0291288	1.53568	DOWN
PHT62377	-0.889268	0.0299478	1.52364	DOWN
PHT95181	-0.816848	0.0299998	1.52288	DOWN
PHT80764	-0.584368	0.0311963	1.5059	DOWN
PHT79452	-0.637004	0.0317204	1.49866	DOWN
PHT79812	-0.685956	0.0330837	1.48039	DOWN
PHT92469	-0.739149	0.0333463	1.47695	DOWN
PHT90208	-0.882134	0.0342306	1.46559	DOWN
PHT88329	-0.608569	0.0344014	1.46342	DOWN
PHT64860	-1.12845	0.0352494	1.45285	DOWN
PHT83215	-0.504682	0.0379831	1.42041	DOWN
PHT62589	-0.534712	0.0386563	1.41278	DOWN
PHT77309	-0.559735	0.0406868	1.39055	DOWN
PHT84112	-0.63671	0.0406993	1.39041	DOWN
PHT80545	-0.55776	0.0445601	1.35105	DOWN
PHT95304	-0.640255	0.0446809	1.34988	DOWN
PHT94000	-0.821008	0.0447295	1.34941	DOWN
PHT74082	-0.583568	0.046769	1.33004	DOWN
PHT61276	0.213389	0.000276172	3.55882	NS
PHT62992	-0.215381	0.0004373	3.35922	NS
PHT80206	0.155871	0.000497402	3.30329	NS
PHT91130	-0.155315	0.000560041	3.25178	NS
PHT71251	-0.0908267	0.000715153	3.1456	NS
PHT89581	0.232056	0.000764433	3.11666	NS
PHT71303	-0.249068	0.000766057	3.11574	NS
PHT94035	-0.213802	0.000785778	3.1047	NS
PHT92982	-0.445754	0.000974648	3.01115	NS
PHT79388	-0.466242	0.000993106	3.003	NS
PHT92405	-0.178038	0.00117179	2.93115	NS
PHT76807	0.497601	0.00173988	2.75948	NS
PHT78823	0.234385	0.00246544	2.60811	NS
PHT94177	-0.320922	0.00277255	2.55712	NS
PHT94345	-0.360696	0.00309335	2.50957	NS
PHT84842	0.478086	0.00321786	2.49243	NS
PHT95096	-0.258617	0.00322355	2.49167	NS
PHT62114	-0.348541	0.00402849	2.39486	NS
PHT69653	-0.399134	0.00418938	2.37785	NS
PHT79787	-0.462033	0.00478625	2.32	NS
PHT81144	-0.434667	0.0049607	2.30446	NS
PHT87039	0.382531	0.00527016	2.27818	NS
PHT89146	0.351802	0.00586969	2.23138	NS
PHT66671	-0.140608	0.00614149	2.21173	NS
PHT70583	-0.167645	0.00694609	2.15826	NS
PHT72992	0.213534	0.00704487	2.15213	NS
PHT73333	-0.446852	0.00854234	2.06842	NS
PHT76115	-0.33289	0.00893663	2.04883	NS
PHT61676	-0.355711	0.00995936	2.00177	NS
PHT83994	0.467924	0.0108878	1.96306	NS
PHT85420	-0.199107	0.011059	1.95629	NS
PHT71782	0.197305	0.0114299	1.94196	NS
PHT92710	-0.459495	0.0115526	1.93732	NS
PHT89084	-0.491111	0.0119785	1.9216	NS
PHT92631	-0.358227	0.0122964	1.91022	NS
PHT94398	-0.130017	0.0123148	1.90957	NS
PHT65109	-0.441423	0.0123874	1.90702	NS
PHT70943	0.22305	0.0133805	1.87353	NS
PHT82405	-0.273503	0.0136031	1.86636	NS
PHT70581	0.14086	0.0138619	1.85818	NS
PHT87524	-0.345108	0.0141299	1.84986	NS
PHT68187	-0.427063	0.0145123	1.83826	NS
PHT71822	-0.29829	0.0153846	1.81291	NS
PHT88257	-0.280493	0.0158118	1.80102	NS
PHT64182	0.488002	0.0165308	1.78171	NS
PHT88186	-0.471919	0.0165401	1.78146	NS
PHT65284	-0.477234	0.0166893	1.77756	NS
PHT84681	-0.448932	0.0167081	1.77707	NS
PHT65321	-0.471905	0.0177761	1.75016	NS
PHT91493	-0.101424	0.0186063	1.73034	NS
PHT64175	-0.287912	0.0187986	1.72588	NS
PHT91756	-0.419432	0.0188774	1.72406	NS
PHT84276	-0.221494	0.0189731	1.72186	NS
PHT95658	-0.493174	0.0191231	1.71844	NS
PHT76671	-0.380555	0.0192797	1.7149	NS
PHT76477	0.239417	0.019482	1.71037	NS
PHT92453	-0.44529	0.0200073	1.69881	NS
PHT90203	-0.39517	0.0201514	1.69569	NS
PHT67020	0.260914	0.0201983	1.69469	NS
PHT62623	-0.083513	0.0204484	1.68934	NS
PHT62952	-0.430434	0.0204993	1.68826	NS
PHT72365	-0.260225	0.0206537	1.685	NS
PHT74217	-0.489124	0.0213043	1.67153	NS
PHT95729	-0.268535	0.0216078	1.66539	NS
PHT95288	0.496779	0.0217978	1.66159	NS
PHT67665	-0.205755	0.0223742	1.65025	NS
PHT89121	-0.0949819	0.0224567	1.64865	NS
PHT93137	-0.447894	0.0227153	1.64368	NS
PHT83523	-0.487778	0.0243094	1.61423	NS
PHT63478	0.0760587	0.0256151	1.5915	NS
PHT71673	-0.336413	0.0262491	1.58089	NS
PHT71706	0.120134	0.0263537	1.57916	NS
PHT88262	-0.346013	0.026719	1.57318	NS
PHT79925	-0.405149	0.0268533	1.571	NS
PHT80680	-0.307891	0.027043	1.56794	NS
PHT83929	-0.332635	0.0279103	1.55424	NS
PHT62023	-0.22298	0.0292391	1.53404	NS
PHT92755	-0.25744	0.0298012	1.52577	NS
PHT91171	-0.310332	0.0304249	1.51677	NS
PHT64419	-0.384865	0.0305699	1.51471	NS
PHT86444	0.266873	0.0308756	1.51038	NS
PHT69120	-0.266849	0.0328307	1.48372	NS
PHT78109	-0.108955	0.0328835	1.48302	NS
PHT88479	0.480934	0.0331109	1.48003	NS
PHT87117	-0.27072	0.0332861	1.47774	NS
PHT89386	-0.216259	0.0333763	1.47656	NS
PHT84310	-0.232374	0.0333896	1.47639	NS
PHT83623	-0.383143	0.0337115	1.47222	NS
PHT88802	-0.421754	0.0339463	1.46921	NS
PHT91899	0.365222	0.0342768	1.465	NS
PHT83997	0.288287	0.0351262	1.45437	NS
PHT57637	-0.169886	0.0353682	1.45139	NS
PHT76232	-0.326873	0.0370156	1.43162	NS
PHT61883	-0.485052	0.0375439	1.42546	NS
PHT70611	-0.275476	0.0375813	1.42503	NS
PHT69527	-0.342118	0.0377604	1.42296	NS
PHT93388	0.325057	0.038032	1.41985	NS
PHT86197	-0.370415	0.0381286	1.41875	NS
PHT72588	-0.291307	0.038489	1.41466	NS
PHT61310	-0.180863	0.0389341	1.40967	NS
PHT74073	-0.0568755	0.039979	1.39817	NS
PHT80326	-0.412252	0.0402189	1.39557	NS
PHT63517	0.307962	0.0412895	1.38416	NS
PHT80240	-0.440049	0.0413724	1.38329	NS
PHT86944	-0.299982	0.0415285	1.38165	NS
PHT64596	-0.458866	0.0417673	1.37916	NS
PHT72032	0.350454	0.0418571	1.37823	NS
PHT80404	-0.466546	0.0423229	1.37342	NS
PHT74139	-0.402821	0.0431491	1.36503	NS
PHT77917	-0.450036	0.0445617	1.35104	NS
PHT80280	-0.217854	0.0450108	1.34668	NS
PHT70439	0.176987	0.0461725	1.33562	NS
PHT74743	0.318096	0.0471103	1.32688	NS
PHT83665	0.154101	0.0476997	1.32148	NS
PHT62031	0.286764	0.0484964	1.31429	NS
PHT80318	0.49903	0.0488427	1.3112	NS
PHT81085	-0.261613	0.049155	1.30843	NS
PHT62490	-0.187573	0.0494095	1.30619	NS
PHT94580	0.162413	0.0495885	1.30462	NS
PHT83753	-0.171374	0.0496015	1.30451	NS
PHT91541	0.482461	0.050454	1.2971	NS
PHT79904	-0.533496	0.0505007	1.2967	NS
PHT86979	-0.690771	0.0507438	1.29462	NS
PHT63863	-0.138471	0.0509216	1.2931	NS
PHT47001	-0.53118	0.050955	1.29281	NS
PHT76330	-0.769468	0.0510216	1.29225	NS
PHT77597	0.644778	0.0520674	1.28343	NS
PHT88777	0.707402	0.052216	1.2822	NS
PHT64253	-0.404488	0.0530082	1.27566	NS
PHT72822	-0.2308	0.0533139	1.27316	NS
PHT73513	0.0853102	0.0538538	1.26878	NS
PHT70110	-0.413922	0.0540878	1.2669	NS
PHT66132	0.544508	0.0542074	1.26594	NS
PHT85075	0.622357	0.0542278	1.26578	NS
PHT64140	-0.683116	0.0542557	1.26555	NS
PHT63572	-0.335843	0.0542619	1.26551	NS
PHT62274	0.808668	0.0546675	1.26227	NS
PHT64067	0.208175	0.0548111	1.26113	NS
PHT84867	-0.315275	0.0549943	1.25968	NS
PHT92928	-0.498489	0.0550485	1.25925	NS
PHT72831	0.546774	0.0551246	1.25865	NS
PHT95135	-0.974499	0.0556276	1.25471	NS
PHT74318	-0.120814	0.0556322	1.25467	NS
PHT79043	0.689084	0.0557998	1.25337	NS
PHT80497	0.475566	0.055975	1.25201	NS
PHT77287	0.304466	0.0562265	1.25006	NS
PHT82080	0.952391	0.0576261	1.23938	NS
PHT67349	-0.29308	0.0579983	1.23658	NS
PHT84930	0.837969	0.0582619	1.23462	NS
PHT88352	0.455932	0.0583459	1.23399	NS
PHT80418	-0.303332	0.0584243	1.23341	NS
PHT92360	0.291695	0.0590396	1.22886	NS
PHT75707	-0.168687	0.0591941	1.22772	NS
PHT88988	-0.603555	0.0596213	1.2246	NS
PHT76718	0.773151	0.0597787	1.22345	NS
PHT77522	-0.455324	0.0599702	1.22206	NS
PHT95206	-0.415665	0.0600919	1.22118	NS
PHT85292	-0.526582	0.0603904	1.21903	NS
PHT89073	1.0697	0.0606926	1.21686	NS
PHT92578	-0.247187	0.0608796	1.21553	NS
PHT73980	0.774161	0.0609611	1.21495	NS
PHT84349	1.03255	0.0623113	1.20543	NS
PHT87797	0.181732	0.0623128	1.20542	NS
PHT71678	-0.492643	0.06256	1.2037	NS
PHT94922	-0.550313	0.062876	1.20152	NS
PHT92847	-0.463701	0.0631103	1.1999	NS
PHT74422	-0.285532	0.064251	1.19212	NS
PHT65688	-0.55076	0.0643908	1.19118	NS
PHT95340	-0.295075	0.0648178	1.18831	NS
PHT72494	0.853306	0.0650281	1.1869	NS
PHT85941	0.221517	0.0654514	1.18408	NS
PHT90102	0.478502	0.0661026	1.17978	NS
PHT85030	-0.188173	0.0665911	1.17658	NS
PHT64087	0.472173	0.0669576	1.1742	NS
PHT62285	-0.374762	0.0672026	1.17261	NS
PHT64578	-0.29157	0.0674448	1.17105	NS
PHT61666	-0.293245	0.067487	1.17078	NS
PHT85996	-0.339192	0.0677184	1.16929	NS
PHT83062	0.806905	0.067779	1.1689	NS
PHT78018	-0.526932	0.0678295	1.16858	NS
PHT73860	-0.34719	0.0678521	1.16844	NS
PHT80967	-0.499918	0.0688559	1.16206	NS
PHT69194	-0.460403	0.0696602	1.15702	NS
PHT90518	-0.453949	0.0697431	1.1565	NS
PHT67394	0.540475	0.0701806	1.15378	NS
PHT79052	-0.343625	0.0708468	1.14968	NS
PHT88808	-0.359671	0.0708472	1.14968	NS
PHT71651	0.562899	0.0710536	1.14841	NS
PHT63540	-0.244534	0.0716127	1.14501	NS
PHT94956	0.0913333	0.0721961	1.14149	NS
PHT74376	0.722516	0.0722279	1.1413	NS
PHT61764	-0.405158	0.0727625	1.13809	NS
PHT93061	0.692202	0.0729245	1.13713	NS
PHT87924	-0.501044	0.0731867	1.13557	NS
PHT81787	-0.246604	0.073483	1.13381	NS
PHT74434	0.784319	0.073718	1.13243	NS
PHT61733	0.717429	0.0746692	1.12686	NS
PHT87678	0.337174	0.0746878	1.12675	NS
PHT71531	-0.3121	0.0751346	1.12416	NS
PHT72913	-0.822714	0.0753754	1.12277	NS
PHT68311	-0.240681	0.0755043	1.12203	NS
PHT77520	-0.0991326	0.0757412	1.12067	NS
PHT64481	0.725503	0.0764702	1.11651	NS
PHT73737	-0.233269	0.0766587	1.11544	NS
PHT80131	-0.425495	0.0769482	1.1138	NS
PHT62650	-0.339704	0.0775831	1.11023	NS
PHT95356	-0.229699	0.0778622	1.10867	NS
PHT62528	-0.571642	0.0783208	1.10612	NS
PHT77250	0.373557	0.0795281	1.09948	NS
PHT86115	-0.437836	0.0803409	1.09506	NS
PHT80260	3.46819	0.0807256	1.09299	NS
PHT94647	-0.469388	0.0813072	1.08987	NS
PHT67213	1.04719	0.081724	1.08765	NS
PHT92181	0.279219	0.0819806	1.08629	NS
PHT79913	0.139861	0.0820167	1.0861	NS
PHT70102	0.314841	0.0821162	1.08557	NS
PHT74940	-0.48203	0.082779	1.08208	NS
PHT80070	-0.201965	0.0830922	1.08044	NS
PHT93959	0.830157	0.0832188	1.07978	NS
PHT80050	0.517521	0.0832999	1.07936	NS
PHT79541	-0.210589	0.0848467	1.07137	NS
PHT71242	-0.647566	0.0853557	1.06877	NS
PHT76437	0.201961	0.0857619	1.06671	NS
PHT95044	-0.319571	0.0860252	1.06537	NS
PHT90199	-0.374224	0.0865505	1.06273	NS
PHT74719	-0.607072	0.0872527	1.05922	NS
PHT81175	0.462864	0.0875666	1.05766	NS
PHT92449	0.801286	0.0895837	1.04777	NS
PHT61413	-0.459409	0.089759	1.04692	NS
PHT77307	0.361924	0.0899342	1.04608	NS
PHT91538	0.102159	0.0909866	1.04102	NS
PHT62637	-0.111816	0.0912126	1.03995	NS
PHT61812	-0.382131	0.0922413	1.03507	NS
PHT61332	-0.262566	0.0923767	1.03444	NS
PHT85485	-0.330562	0.0935936	1.02875	NS
PHT62768	1.31652	0.0936587	1.02845	NS
PHT64584	-0.234547	0.0936834	1.02834	NS
PHT62540	0.766838	0.0952682	1.02105	NS
PHT78055	-0.249488	0.0956337	1.01939	NS
PHT79849	0.751159	0.0963938	1.01595	NS
PHT72070	-0.410524	0.0966318	1.01488	NS
PHT77334	0.230046	0.0972173	1.01226	NS
PHT61813	-0.679453	0.09791	1.00917	NS
PHT71084	-0.280507	0.098489	1.00661	NS
PHT63361	0.323158	0.0991186	1.00384	NS
PHT74984	-0.270179	0.0995496	1.00196	NS
PHT73034	-0.371415	0.0995838	1.00181	NS
PHT88437	-0.206823	0.0998371	1.00071	NS
PHT87390	0.603743	0.0999832	1.00007	NS
PHT88759	-0.6844	0.100011	0.999954	NS
PHT85869	-0.448347	0.101031	0.995543	NS
PHT74916	0.310753	0.101039	0.995512	NS
PHT79187	0.550133	0.101062	0.995411	NS
PHT87996	0.249596	0.101285	0.994455	NS
PHT91327	-0.292749	0.101286	0.994449	NS
PHT79716	-0.493674	0.101686	0.99274	NS
PHT95398	0.284394	0.1018	0.992251	NS
PHT79910	-0.373925	0.101962	0.99156	NS
PHT93240	0.701021	0.102251	0.990333	NS
PHT71263	-0.464079	0.102332	0.989986	NS
PHT78837	-0.425803	0.10267	0.988556	NS
PHT71001	0.575689	0.103148	0.98654	NS
PHT77613	0.594787	0.103176	0.986422	NS
PHT90599	-0.161538	0.10341	0.985436	NS
PHT83560	-0.210105	0.104113	0.982496	NS
PHT63584	0.360846	0.104994	0.978835	NS
PHT75840	-0.367152	0.10581	0.975473	NS
PHT94932	0.287196	0.10619	0.973917	NS
PHT82534	0.689876	0.106205	0.973855	NS
PHT78958	0.277858	0.106292	0.973501	NS
PHT80271	-0.370772	0.106401	0.973055	NS
PHT67311	-0.399217	0.106646	0.972055	NS
PHT82187	0.117897	0.107372	0.96911	NS
PHT94091	-0.317842	0.107524	0.968495	NS
PHT71193	0.496762	0.107818	0.967308	NS
PHT93757	-0.346058	0.1084	0.964969	NS
PHT69520	0.502848	0.108843	0.963201	NS
PHT92547	-0.320944	0.110653	0.956038	NS
PHT73098	0.419188	0.110943	0.9549	NS
PHT76714	0.38849	0.111057	0.954452	NS
PHT74823	-0.289669	0.111367	0.953243	NS
PHT62549	-0.269367	0.111874	0.951272	NS
PHT94623	-0.215825	0.112103	0.950383	NS
PHT73883	-0.19624	0.112741	0.947917	NS
PHT66156	0.538434	0.113238	0.946006	NS
PHT94803	-0.255892	0.113852	0.943659	NS
PHT90089	-0.278847	0.11475	0.940246	NS
PHT82244	-0.235359	0.115843	0.936131	NS
PHT76914	-0.489451	0.115848	0.93611	NS
PHT75375	0.654009	0.116345	0.934251	NS
PHT94713	-0.394545	0.116451	0.933857	NS
PHT68458	0.33034	0.117377	0.930417	NS
PHT85846	0.622061	0.117764	0.928986	NS
PHT85951	-0.506463	0.117948	0.928309	NS
PHT82278	0.264517	0.11878	0.925255	NS
PHT70655	0.872806	0.118835	0.925054	NS
PHT84613	0.225643	0.119531	0.92252	NS
PHT80250	0.426139	0.120006	0.920796	NS
PHT84982	0.623077	0.120048	0.920646	NS
PHT88529	-0.361523	0.122252	0.912746	NS
PHT91073	-0.297968	0.122401	0.912215	NS
PHT93863	-0.449167	0.122941	0.910302	NS
PHT84032	-0.29113	0.123218	0.909327	NS
PHT79921	0.363106	0.12364	0.907842	NS
PHT71326	0.540079	0.124373	0.905275	NS
PHT62873	0.732454	0.124585	0.904534	NS
PHT77053	-0.223364	0.125274	0.90214	NS
PHT95515	0.247687	0.125529	0.901255	NS
PHT69539	0.481035	0.126582	0.897627	NS
PHT90024	0.452002	0.127301	0.895167	NS
PHT76889	-0.140263	0.128424	0.891353	NS
PHT87629	-0.165727	0.12856	0.890895	NS
PHT70276	-0.381052	0.129044	0.889261	NS
PHT84081	0.444483	0.1303	0.885057	NS
PHT72540	0.357099	0.130639	0.883927	NS
PHT90446	-0.212357	0.130777	0.883469	NS
PHT81385	-0.455405	0.131623	0.880669	NS
PHT68477	0.197669	0.13194	0.879624	NS
PHT69691	-0.419527	0.132528	0.877691	NS
PHT77846	0.72458	0.132694	0.877149	NS
PHT69542	0.254435	0.133452	0.874676	NS
PHT80811	0.466097	0.133542	0.874383	NS
PHT72975	-0.225287	0.133853	0.873371	NS
PHT93296	-0.32135	0.133969	0.872995	NS
PHT90559	0.439598	0.134266	0.872034	NS
PHT77431	-0.200482	0.134363	0.871722	NS
PHT89748	-0.372721	0.134492	0.871304	NS
PHT84410	0.225987	0.134581	0.871017	NS
PHT72971	-0.418631	0.134762	0.870432	NS
PHT91750	-0.403098	0.135048	0.869512	NS
PHT81042	0.555491	0.135614	0.867694	NS
PHT67358	-0.312852	0.136123	0.866069	NS
PHT76974	-0.100948	0.136124	0.866066	NS
PHT77042	-0.222796	0.136284	0.865554	NS
PHT78572	0.362646	0.138563	0.858351	NS
PHT69181	-0.266847	0.138635	0.858127	NS
PHT65982	0.301132	0.139572	0.855203	NS
PHT57594	0.403102	0.140033	0.853771	NS
PHT94134	-0.327932	0.140529	0.852234	NS
PHT62537	-0.523171	0.140645	0.851876	NS
PHT87572	0.51596	0.141172	0.850251	NS
PHT95775	-0.406542	0.141591	0.848965	NS
PHT71068	0.116103	0.142094	0.847423	NS
PHT91412	0.936835	0.142164	0.847211	NS
PHT91481	-0.186641	0.142272	0.84688	NS
PHT82141	0.336493	0.143917	0.841888	NS
PHT77190	-0.24732	0.144279	0.840798	NS
PHT64645	-0.381554	0.144939	0.838815	NS
PHT96025	0.487514	0.145912	0.835909	NS
PHT81616	0.100466	0.146258	0.834879	NS
PHT87872	-0.27489	0.146606	0.833847	NS
PHT85601	-0.193904	0.147129	0.832303	NS
PHT74625	0.195502	0.147304	0.831785	NS
PHT70843	-0.480398	0.148122	0.829382	NS
PHT94061	0.739975	0.148481	0.828329	NS
PHT88892	-0.300684	0.148494	0.82829	NS
PHT73612	-0.174461	0.149425	0.825577	NS
PHT67501	0.556393	0.149448	0.82551	NS
PHT87875	0.135464	0.150122	0.823555	NS
PHT78350	-0.175123	0.150329	0.822958	NS
PHT85779	0.489268	0.150502	0.822459	NS
PHT69288	-0.44858	0.150947	0.821177	NS
PHT87538	-0.468124	0.151197	0.820456	NS
PHT68189	0.382239	0.151577	0.819366	NS
PHT72853	-0.156716	0.15165	0.819159	NS
PHT79638	-0.279722	0.152731	0.816072	NS
PHT76940	-0.0686036	0.153359	0.814292	NS
PHT63399	0.277596	0.153589	0.81364	NS
PHT64440	0.151078	0.154503	0.811064	NS
PHT69591	0.406549	0.154949	0.809811	NS
PHT70067	0.52842	0.155367	0.808641	NS
PHT66618	0.256525	0.156183	0.806365	NS
PHT69724	-0.342928	0.156226	0.806246	NS
PHT77585	-0.193268	0.156243	0.806201	NS
PHT62910	-0.153844	0.156512	0.805452	NS
PHT66969	-0.269814	0.157226	0.803476	NS
PHT74351	0.157833	0.15731	0.803245	NS
PHT82533	0.209621	0.158284	0.800564	NS
PHT61903	0.350177	0.159116	0.798285	NS
PHT71727	-0.244145	0.159654	0.796821	NS
PHT75674	0.410597	0.161555	0.79168	NS
PHT71685	-0.190618	0.161913	0.790718	NS
PHT84964	0.492688	0.161972	0.790559	NS
PHT76998	-0.201508	0.163646	0.786094	NS
PHT96168	-0.239222	0.16389	0.785449	NS
PHT95099	0.203082	0.164683	0.783352	NS
PHT92839	0.282692	0.164849	0.782913	NS
PHT95284	-0.178356	0.165775	0.780481	NS
PHT71662	0.693491	0.167873	0.775019	NS
PHT95864	-0.310286	0.168753	0.77275	NS
PHT62225	0.23656	0.168859	0.772475	NS
PHT64659	-0.150607	0.16964	0.770472	NS
PHT74868	-0.394056	0.170041	0.769445	NS
PHT87991	0.187492	0.170474	0.768341	NS
PHT51496	0.32112	0.172294	0.763729	NS
PHT91016	-0.267634	0.173417	0.760909	NS
PHT87590	0.0973475	0.173697	0.760208	NS
PHT78094	0.284267	0.174352	0.758574	NS
PHT90774	0.0657594	0.176949	0.752153	NS
PHT95527	-0.34596	0.177193	0.751554	NS
PHT74691	-0.138363	0.177321	0.75124	NS
PHT70916	0.196397	0.177816	0.75003	NS
PHT83226	0.446579	0.1801	0.744487	NS
PHT83433	0.970868	0.182868	0.737861	NS
PHT72028	-0.132601	0.183828	0.735588	NS
PHT91002	-0.517311	0.183839	0.735562	NS
PHT94732	0.378958	0.183916	0.73538	NS
PHT80416	0.57597	0.185039	0.732737	NS
PHT69104	0.38726	0.186353	0.729665	NS
PHT76624	-0.138768	0.186968	0.728232	NS
PHT92013	-0.429817	0.187235	0.727614	NS
PHT61512	-0.0548381	0.188211	0.725354	NS
PHT62245	0.507426	0.188691	0.72425	NS
PHT90670	-0.29976	0.188713	0.724198	NS
PHT65980	-0.212445	0.189758	0.721799	NS
PHT81067	0.275742	0.189762	0.721792	NS
PHT75799	-0.291594	0.190618	0.719837	NS
PHT70908	0.257162	0.191326	0.718226	NS
PHT77602	-0.161772	0.191875	0.716982	NS
PHT93135	-0.240435	0.19274	0.715027	NS
PHT93695	-0.348517	0.193697	0.712878	NS
PHT90087	-0.308587	0.194012	0.71217	NS
PHT62805	0.469411	0.196783	0.706012	NS
PHT82343	0.333302	0.198781	0.701624	NS
PHT67030	0.409794	0.199674	0.699678	NS
PHT74341	0.442196	0.200429	0.69804	NS
PHT74078	-0.165843	0.202282	0.694043	NS
PHT63258	0.318932	0.204021	0.690326	NS
PHT62753	-0.313187	0.204803	0.688663	NS
PHT89185	-0.213315	0.204937	0.68838	NS
PHT65203	-0.401954	0.205446	0.687302	NS
PHT64944	0.464189	0.208522	0.680848	NS
PHT69446	0.0827426	0.210785	0.676161	NS
PHT73372	0.386285	0.210794	0.676142	NS
PHT92433	-0.334313	0.211987	0.673691	NS
PHT71271	0.21344	0.213305	0.670999	NS
PHT73600	-0.234395	0.213355	0.670898	NS
PHT71345	0.121744	0.213442	0.670721	NS
PHT78291	-0.248919	0.213548	0.670505	NS
PHT92211	-0.240954	0.213886	0.669817	NS
PHT73151	0.451445	0.213926	0.669736	NS
PHT80283	0.254027	0.214565	0.668442	NS
PHT85825	0.348233	0.21539	0.666774	NS
PHT80767	0.385264	0.216724	0.664093	NS
PHT72249	-0.251456	0.219213	0.659135	NS
PHT88319	-0.343044	0.220093	0.657393	NS
PHT85686	0.197779	0.220408	0.656773	NS
PHT78836	-0.148036	0.221082	0.655446	NS
PHT84651	-0.0603916	0.221416	0.65479	NS
PHT81626	-0.234703	0.221742	0.654151	NS
PHT87360	0.130131	0.223233	0.651242	NS
PHT85293	-0.0643215	0.22373	0.650276	NS
PHT91406	-0.287818	0.224416	0.648945	NS
PHT64857	0.257483	0.224536	0.648714	NS
PHT62046	-0.251119	0.225023	0.647772	NS
PHT75890	0.26031	0.225557	0.646744	NS
PHT87534	-0.189651	0.225595	0.64667	NS
PHT63394	-0.165919	0.225844	0.646191	NS
PHT84274	0.429952	0.226272	0.645369	NS
PHT66403	0.409245	0.227285	0.643428	NS
PHT63393	-0.295299	0.227327	0.64335	NS
PHT66712	0.402145	0.22806	0.641951	NS
PHT68245	-0.266949	0.230178	0.637937	NS
PHT72938	-0.25718	0.23144	0.635561	NS
PHT82083	-0.258088	0.232403	0.633759	NS
PHT77629	-0.304253	0.235335	0.628313	NS
PHT93036	0.109	0.235412	0.628171	NS
PHT62920	0.372574	0.236019	0.627053	NS
PHT75379	0.405614	0.236685	0.62583	NS
PHT85654	0.141888	0.236873	0.625484	NS
PHT69205	-0.180852	0.237518	0.624303	NS
PHT94176	-0.204795	0.23806	0.623314	NS
PHT93401	0.261891	0.239482	0.620727	NS
PHT63286	0.320622	0.240295	0.619256	NS
PHT68410	-0.263351	0.240303	0.61924	NS
PHT84232	0.432901	0.242551	0.615197	NS
PHT67807	-0.196982	0.24314	0.614143	NS
PHT80456	-0.339323	0.24378	0.613001	NS
PHT91097	-0.250212	0.245649	0.609684	NS
PHT93940	-0.277026	0.24566	0.609666	NS
PHT91394	-0.252861	0.245687	0.609618	NS
PHT82056	0.161764	0.24606	0.608959	NS
PHT92327	0.0922572	0.246361	0.608429	NS
PHT74604	0.0583815	0.246567	0.608065	NS
PHT80904	0.182268	0.25156	0.599358	NS
PHT75968	-0.226957	0.252702	0.597392	NS
PHT82492	-0.117327	0.256539	0.590847	NS
PHT84227	-0.180493	0.257167	0.589785	NS
PHT69823	-0.331149	0.257178	0.589766	NS
PHT68951	0.370287	0.257214	0.589705	NS
PHT77066	0.251359	0.257245	0.589653	NS
PHT87083	0.349441	0.257634	0.588997	NS
PHT66984	0.427649	0.260485	0.584218	NS
PHT67253	-0.161195	0.261641	0.582295	NS
PHT80200	0.27914	0.262095	0.581541	NS
PHT69516	0.22337	0.262713	0.580519	NS
PHT86618	-0.297568	0.263192	0.579727	NS
PHT78722	0.381118	0.263229	0.579666	NS
PHT67758	0.122321	0.263397	0.579389	NS
PHT76620	0.41976	0.263753	0.578803	NS
PHT63994	-0.210129	0.265102	0.576587	NS
PHT80121	-0.242928	0.270171	0.568361	NS
PHT79482	0.219463	0.271426	0.566349	NS
PHT75257	-0.333268	0.272597	0.564478	NS
PHT84094	0.352122	0.273257	0.563429	NS
PHT61939	0.231023	0.273962	0.562309	NS
PHT90179	0.235481	0.275912	0.559229	NS
PHT78477	-0.181443	0.276698	0.557994	NS
PHT64952	0.0328204	0.278201	0.555641	NS
PHT84417	0.374203	0.279703	0.553304	NS
PHT93635	-0.236792	0.280606	0.551903	NS
PHT78915	-0.394593	0.280759	0.551667	NS
PHT73136	0.25882	0.280794	0.551613	NS
PHT75188	0.275926	0.281201	0.550982	NS
PHT92445	-0.171779	0.284674	0.545652	NS
PHT95265	0.31837	0.286372	0.543069	NS
PHT62050	-0.21587	0.287221	0.541784	NS
PHT92347	-0.276482	0.287802	0.540906	NS
PHT85645	-0.198555	0.287884	0.540782	NS
PHT82693	-0.210742	0.289371	0.538544	NS
PHT76820	-0.290525	0.290758	0.536469	NS
PHT79386	-0.119271	0.291187	0.535828	NS
PHT85584	-0.194232	0.293652	0.532167	NS
PHT62835	-0.133102	0.294017	0.531628	NS
PHT65981	-0.191669	0.294641	0.530707	NS
PHT82602	-0.146463	0.295882	0.528881	NS
PHT74204	-0.208746	0.296177	0.528449	NS
PHT74115	0.164622	0.297461	0.526569	NS
PHT75661	-0.117535	0.298343	0.525284	NS
PHT75984	-0.0439577	0.298545	0.52499	NS
PHT79509	0.0953087	0.298855	0.52454	NS
PHT89433	-0.208864	0.299734	0.523264	NS
PHT91061	0.437719	0.30097	0.521477	NS
PHT67128	-0.275778	0.302231	0.519661	NS
PHT71525	-0.276912	0.304062	0.517038	NS
PHT73984	0.372095	0.306954	0.512927	NS
PHT92582	-0.138993	0.308385	0.510907	NS
PHT64258	-0.124529	0.308888	0.510198	NS
PHT71048	-0.241791	0.309218	0.509735	NS
PHT67265	-0.240529	0.31011	0.508484	NS
PHT63726	-0.151624	0.310502	0.507935	NS
PHT62541	-0.245116	0.310638	0.507746	NS
PHT78528	0.385122	0.310878	0.507411	NS
PHT69177	-0.298991	0.312302	0.505425	NS
PHT66261	-0.254338	0.314834	0.501919	NS
PHT85902	-0.137195	0.314923	0.501795	NS
PHT64054	-0.134881	0.316167	0.500083	NS
PHT72045	0.160045	0.316222	0.500007	NS
PHT94226	-0.299559	0.31733	0.498489	NS
PHT86766	1.16791	0.318934	0.496299	NS
PHT76143	0.196383	0.319635	0.495345	NS
PHT90962	0.293136	0.321811	0.492399	NS
PHT75366	0.40909	0.322188	0.491891	NS
PHT69627	-0.191197	0.323201	0.490527	NS
PHT64463	-0.222199	0.324659	0.488573	NS
PHT75369	0.286411	0.327101	0.485318	NS
PHT85593	0.196936	0.327114	0.485301	NS
PHT88340	0.177029	0.328035	0.48408	NS
PHT62317	-0.0695473	0.328509	0.483453	NS
PHT74756	0.222025	0.328538	0.483415	NS
PHT79823	0.163553	0.329753	0.481812	NS
PHT76814	-0.255068	0.331844	0.479065	NS
PHT83353	0.0913435	0.331949	0.478929	NS
PHT77332	-0.260246	0.332175	0.478634	NS
PHT83384	-0.116392	0.332633	0.478034	NS
PHT63919	0.324532	0.333749	0.47658	NS
PHT95745	-0.216046	0.334195	0.476	NS
PHT89677	0.112387	0.335707	0.474039	NS
PHT93441	-0.14714	0.335752	0.473981	NS
PHT84983	0.22255	0.337053	0.472302	NS
PHT95476	-0.120293	0.33792	0.471186	NS
PHT72521	-0.216285	0.338254	0.470757	NS
PHT92661	0.287802	0.338393	0.470578	NS
PHT69561	-0.0880728	0.339795	0.468783	NS
PHT82287	0.36184	0.339894	0.468657	NS
PHT88217	-0.0958568	0.339984	0.468542	NS
PHT77427	0.21641	0.345035	0.462137	NS
PHT81068	-0.112453	0.345976	0.460954	NS
PHT75726	0.176067	0.349768	0.45622	NS
PHT96078	0.289215	0.350412	0.455421	NS
PHT62639	0.159904	0.353106	0.452095	NS
PHT61373	0.190278	0.355317	0.449384	NS
PHT63457	0.244119	0.355939	0.448625	NS
PHT87757	0.258194	0.356843	0.447522	NS
PHT77071	-0.191746	0.357287	0.446983	NS
PHT78899	-0.176398	0.357386	0.446863	NS
PHT79204	0.172253	0.359889	0.443832	NS
PHT90300	0.133825	0.362022	0.441265	NS
PHT74510	-0.126612	0.362294	0.440938	NS
PHT76980	-0.263327	0.362403	0.440808	NS
PHT67384	-0.0885656	0.362947	0.440157	NS
PHT85954	0.0888697	0.364396	0.438426	NS
PHT77353	-0.379565	0.365604	0.436989	NS
PHT61660	-0.185361	0.369129	0.432821	NS
PHT63997	-0.15244	0.369667	0.432189	NS
PHT66344	-0.166885	0.370132	0.431644	NS
PHT84259	0.201588	0.370322	0.43142	NS
PHT68107	0.23593	0.371356	0.43021	NS
PHT93327	-0.243403	0.372248	0.429168	NS
PHT86685	-0.0865168	0.378288	0.422178	NS
PHT90439	0.0929751	0.378906	0.421468	NS
PHT63367	-0.0923525	0.378927	0.421444	NS
PHT69624	-0.122647	0.380985	0.419092	NS
PHT76423	-0.188139	0.382034	0.417898	NS
PHT70540	0.131586	0.384813	0.41475	NS
PHT88363	-0.126013	0.386218	0.413167	NS
PHT63639	-0.146559	0.386531	0.412816	NS
PHT90916	-0.0710296	0.388892	0.410171	NS
PHT94828	0.358803	0.389368	0.40964	NS
PHT75727	0.970497	0.389849	0.409103	NS
PHT64038	0.291072	0.39466	0.403777	NS
PHT84048	-0.269331	0.395138	0.403251	NS
PHT87043	0.238999	0.39551	0.402843	NS
PHT84879	0.28063	0.396089	0.402207	NS
PHT65614	-0.131477	0.397681	0.400465	NS
PHT61023	-0.0691711	0.398098	0.40001	NS
PHT88657	-0.205156	0.398973	0.399056	NS
PHT63048	-0.217255	0.40236	0.395385	NS
PHT85828	0.207336	0.403839	0.393791	NS
PHT92310	-0.287179	0.406599	0.390834	NS
PHT81018	-0.0839091	0.408884	0.3884	NS
PHT71357	0.0594179	0.409632	0.387606	NS
PHT78052	-0.157187	0.412696	0.38437	NS
PHT90930	0.186884	0.42217	0.374513	NS
PHT82350	0.128505	0.423814	0.372825	NS
PHT93736	-0.235062	0.425227	0.371379	NS
PHT82593	0.211875	0.425305	0.371299	NS
PHT74785	-0.155516	0.425356	0.371248	NS
PHT69663	0.0778617	0.428254	0.368298	NS
PHT64448	-0.107059	0.428787	0.367758	NS
PHT91787	0.168724	0.432935	0.363577	NS
PHT76093	-0.0643514	0.433208	0.363304	NS
PHT69730	-0.121954	0.433548	0.362963	NS
PHT66067	0.190863	0.433781	0.36273	NS
PHT80047	-0.213781	0.436126	0.360388	NS
PHT61184	0.133277	0.439154	0.357383	NS
PHT90201	-0.232643	0.439188	0.35735	NS
PHT80903	0.213013	0.439407	0.357133	NS
PHT69202	0.139929	0.442373	0.354211	NS
PHT69182	-0.119769	0.444894	0.351743	NS
PHT65444	-0.143842	0.444925	0.351713	NS
PHT69638	-0.20896	0.446122	0.350546	NS
PHT64842	-0.263034	0.446704	0.34998	NS
PHT77533	0.104366	0.447243	0.349457	NS
PHT88545	-0.145523	0.449291	0.347472	NS
PHT90784	-0.0615164	0.449856	0.346927	NS
PHT92131	0.102586	0.451977	0.344884	NS
PHT80897	0.223135	0.452868	0.344029	NS
PHT71627	0.370001	0.454261	0.342694	NS
PHT95275	0.11456	0.456036	0.341001	NS
PHT82208	-0.148454	0.456839	0.340237	NS
PHT87741	0.176286	0.457717	0.339403	NS
PHT73732	0.20439	0.458279	0.33887	NS
PHT79972	-0.138492	0.458905	0.338278	NS
PHT82675	-0.0373211	0.459157	0.338039	NS
PHT70493	-0.112769	0.459439	0.337772	NS
PHT79916	-0.20891	0.459499	0.337716	NS
PHT96016	0.166595	0.460083	0.337163	NS
PHT93541	0.146712	0.462151	0.335216	NS
PHT77326	-0.198268	0.464478	0.333035	NS
PHT63291	0.24863	0.465143	0.332413	NS
PHT61567	-0.0481069	0.465848	0.331756	NS
PHT62596	0.165852	0.466402	0.33124	NS
PHT63853	0.0480956	0.466483	0.331164	NS
PHT90627	0.237404	0.468697	0.329108	NS
PHT65064	-0.111845	0.469824	0.328064	NS
PHT88569	0.217029	0.471057	0.326927	NS
PHT63211	-0.104287	0.471247	0.326751	NS
PHT89931	-0.156485	0.471471	0.326545	NS
PHT69731	0.182993	0.478409	0.320201	NS
PHT80307	-0.127469	0.481722	0.317203	NS
PHT84844	0.167078	0.481898	0.317045	NS
PHT91751	-0.147236	0.482276	0.316705	NS
PHT90648	0.198351	0.482316	0.316668	NS
PHT92944	0.201759	0.482487	0.316514	NS
PHT63727	-0.12684	0.484737	0.314494	NS
PHT78385	-0.138422	0.490442	0.309412	NS
PHT81656	0.0448222	0.494511	0.305824	NS
PHT61662	0.2443	0.494756	0.305609	NS
PHT88272	0.175405	0.495177	0.30524	NS
PHT66587	-0.134583	0.495941	0.30457	NS
PHT63724	-0.193402	0.498083	0.302699	NS
PHT88875	-0.188738	0.499339	0.301605	NS
PHT80297	0.137891	0.502852	0.29856	NS
PHT70578	0.111863	0.503398	0.298089	NS
PHT77548	0.165851	0.507457	0.294601	NS
PHT84431	-0.0336697	0.5092	0.293112	NS
PHT87300	-0.174897	0.509802	0.292599	NS
PHT63330	-0.111432	0.51169	0.290993	NS
PHT92644	-0.140022	0.512467	0.290334	NS
PHT69289	-0.164601	0.516116	0.287253	NS
PHT95112	0.275673	0.517314	0.286246	NS
PHT87700	-0.147375	0.518577	0.285187	NS
PHT71358	-0.207174	0.518656	0.28512	NS
PHT87992	0.207749	0.518675	0.285104	NS
PHT72871	0.205484	0.52279	0.281673	NS
PHT79535	-0.11182	0.52563	0.27932	NS
PHT93041	-0.137427	0.525692	0.279269	NS
PHT78835	-0.104258	0.525974	0.279035	NS
PHT73523	-0.0255888	0.528505	0.276951	NS
PHT73618	-0.129655	0.528923	0.276608	NS
PHT91106	0.100645	0.529185	0.276392	NS
PHT69620	0.107336	0.530966	0.274933	NS
PHT64945	0.148771	0.532305	0.273839	NS
PHT69511	0.130191	0.532623	0.27358	NS
PHT65418	-0.158708	0.535487	0.271251	NS
PHT77076	0.114526	0.537815	0.269367	NS
PHT90207	0.088599	0.539292	0.268176	NS
PHT79926	0.113305	0.543478	0.264818	NS
PHT76286	0.0679924	0.543657	0.264675	NS
PHT63131	0.0634922	0.545719	0.263031	NS
PHT87262	-0.137141	0.545912	0.262878	NS
PHT85039	0.0481865	0.546101	0.262727	NS
PHT90770	-0.11633	0.546953	0.26205	NS
PHT89936	-0.0488875	0.551	0.258849	NS
PHT85700	-0.109907	0.552504	0.257664	NS
PHT95043	-0.0593693	0.556112	0.254838	NS
PHT65903	0.171523	0.558192	0.253217	NS
PHT76951	0.111749	0.558608	0.252893	NS
PHT69545	0.088387	0.56011	0.251726	NS
PHT95639	-0.109878	0.560252	0.251616	NS
PHT74019	0.175062	0.560476	0.251443	NS
PHT64001	0.164821	0.562605	0.249797	NS
PHT64234	-0.0933359	0.562606	0.249795	NS
PHT72720	-0.170651	0.563067	0.24944	NS
PHT61432	-0.0465894	0.563271	0.249282	NS
PHT83612	-0.156112	0.5673	0.246187	NS
PHT94913	0.204698	0.568256	0.245456	NS
PHT62044	0.0765048	0.571238	0.243183	NS
PHT91344	0.119818	0.573659	0.241346	NS
PHT82475	0.143502	0.575856	0.239686	NS
PHT91732	-0.0588274	0.575968	0.239601	NS
PHT81514	-0.0732254	0.577926	0.238127	NS
PHT63642	-0.0719625	0.579703	0.236794	NS
PHT93042	-0.0754699	0.580309	0.236341	NS
PHT79185	-0.092085	0.581554	0.23541	NS
PHT74064	0.086198	0.583626	0.233865	NS
PHT76965	-0.102171	0.59365	0.22647	NS
PHT65197	0.125983	0.59415	0.226104	NS
PHT73938	0.114004	0.603946	0.219002	NS
PHT75724	0.161359	0.604852	0.218351	NS
PHT80435	0.200702	0.605503	0.217884	NS
PHT78661	-0.0787035	0.607178	0.216684	NS
PHT83311	0.127614	0.609948	0.214707	NS
PHT88542	0.0870206	0.610067	0.214622	NS
PHT90823	0.0879462	0.614836	0.21124	NS
PHT90430	0.141691	0.616683	0.209938	NS
PHT76460	-0.129347	0.620148	0.207505	NS
PHT81714	0.122076	0.620467	0.207282	NS
PHT88796	-0.0377655	0.620567	0.207212	NS
PHT72516	0.044887	0.621297	0.206701	NS
PHT75012	0.0997242	0.624336	0.204582	NS
PHT88829	-0.0837152	0.627843	0.202149	NS
PHT69153	0.151075	0.628768	0.201509	NS
PHT94673	0.103376	0.629073	0.201299	NS
PHT89611	-0.127278	0.629807	0.200793	NS
PHT63939	0.0997443	0.630794	0.200112	NS
PHT71460	-0.0549124	0.633419	0.198309	NS
PHT64034	-0.130414	0.635718	0.196736	NS
PHT64498	0.0523222	0.636806	0.195993	NS
PHT86126	0.140481	0.639481	0.194173	NS
PHT85486	-0.072927	0.640187	0.193693	NS
PHT95054	0.117042	0.64555	0.19007	NS
PHT96056	-0.0776047	0.648685	0.187966	NS
PHT82608	-0.102346	0.649338	0.187529	NS
PHT72408	0.0964912	0.657706	0.181968	NS
PHT69404	0.0337588	0.658559	0.181405	NS
PHT88022	0.151329	0.660536	0.180104	NS
PHT79121	-0.0957545	0.661404	0.179533	NS
PHT74581	0.145473	0.661633	0.179383	NS
PHT81268	0.092621	0.667217	0.175733	NS
PHT85020	0.107272	0.668721	0.174755	NS
PHT68955	-0.0688863	0.670538	0.173576	NS
PHT77929	-0.0472343	0.672195	0.172505	NS
PHT61603	-0.127711	0.674735	0.170867	NS
PHT61263	0.0840285	0.674813	0.170817	NS
PHT95559	0.127594	0.674865	0.170783	NS
PHT71154	-0.0294369	0.676207	0.16992	NS
PHT64015	-0.100267	0.678092	0.168712	NS
PHT63249	0.0512092	0.678482	0.168462	NS
PHT77043	-0.0958149	0.678901	0.168194	NS
PHT63494	0.122213	0.681399	0.166599	NS
PHT91742	0.109927	0.683609	0.165192	NS
PHT85001	0.0290264	0.684589	0.16457	NS
PHT76745	-0.114683	0.685065	0.164268	NS
PHT79811	-0.0245334	0.685587	0.163937	NS
PHT92882	-0.113698	0.687661	0.162626	NS
PHT74495	0.175596	0.687879	0.162488	NS
PHT68680	-0.045979	0.691543	0.160181	NS
PHT66788	-0.0405417	0.693496	0.158956	NS
PHT92344	-0.0514413	0.694115	0.158569	NS
PHT72435	0.180498	0.697535	0.156434	NS
PHT66836	-0.0355852	0.697799	0.15627	NS
PHT67041	-0.0837867	0.698083	0.156093	NS
PHT78549	0.0363668	0.698601	0.155771	NS
PHT90716	-0.0378467	0.708396	0.149724	NS
PHT87426	-0.0652915	0.709285	0.149179	NS
PHT81186	0.0609703	0.713648	0.146516	NS
PHT69858	-0.0719802	0.714868	0.145774	NS
PHT87001	0.0647685	0.715316	0.145502	NS
PHT82222	-0.0527947	0.715614	0.145321	NS
PHT90093	0.0772428	0.716054	0.145054	NS
PHT84683	-0.0782676	0.71685	0.144572	NS
PHT90688	-0.0945961	0.72314	0.140778	NS
PHT85015	-0.0535546	0.724979	0.139675	NS
PHT79534	0.0295621	0.726792	0.13859	NS
PHT88650	0.0694391	0.727976	0.137883	NS
PHT62603	0.0255763	0.729383	0.137045	NS
PHT90843	0.056158	0.73038	0.136451	NS
PHT78548	0.075921	0.732966	0.134916	NS
PHT62852	0.0451808	0.736293	0.132949	NS
PHT71296	0.0650366	0.737955	0.13197	NS
PHT83587	0.0762779	0.738033	0.131924	NS
PHT65195	-0.0740182	0.739055	0.131323	NS
PHT91273	0.0675337	0.740194	0.130654	NS
PHT93530	0.0332072	0.740783	0.130309	NS
PHT64717	-0.0594002	0.74104	0.130158	NS
PHT92213	-0.0596681	0.743879	0.128498	NS
PHT68684	-0.0314007	0.746623	0.126899	NS
PHT64932	0.0752736	0.74671	0.126848	NS
PHT93896	0.0715673	0.748714	0.125684	NS
PHT83859	-0.111161	0.750494	0.124653	NS
PHT76734	-0.0663208	0.755283	0.12189	NS
PHT89574	-0.0249338	0.757741	0.120479	NS
PHT69189	0.0424884	0.758109	0.120269	NS
PHT81266	-0.0859279	0.75872	0.119918	NS
PHT67086	-0.0408347	0.763332	0.117287	NS
PHT95176	-0.0759423	0.764454	0.116648	NS
PHT72518	0.0133588	0.766865	0.115281	NS
PHT70990	-0.0427159	0.771894	0.112442	NS
PHT75529	0.0813385	0.784113	0.105621	NS
PHT75064	-0.0434282	0.785188	0.105026	NS
PHT73301	-0.0437109	0.789474	0.102662	NS
PHT78030	-0.0222018	0.789715	0.10253	NS
PHT82490	0.0382307	0.791721	0.101428	NS
PHT65119	0.0432224	0.799532	0.0971639	NS
PHT93549	0.0825783	0.801147	0.0962878	NS
PHT90679	-0.0508249	0.803512	0.0950074	NS
PHT66973	0.0312407	0.806868	0.0931976	NS
PHT86333	-0.0550103	0.80955	0.0917564	NS
PHT90607	0.0469013	0.810076	0.0914741	NS
PHT84840	0.0607635	0.812252	0.0903094	NS
PHT62143	-0.029716	0.812253	0.0903089	NS
PHT80270	-0.0662428	0.812888	0.0899695	NS
PHT88813	0.0648541	0.821778	0.0852456	NS
PHT93956	0.0613202	0.823071	0.0845629	NS
PHT69585	0.0512745	0.823263	0.0844614	NS
PHT80434	0.0389771	0.824548	0.0837841	NS
PHT71643	-0.0324044	0.825783	0.0831341	NS
PHT87947	-0.0571745	0.832927	0.079393	NS
PHT94257	0.0219542	0.834348	0.0786529	NS
PHT70877	0.0410493	0.834693	0.078473	NS
PHT76357	-0.050489	0.836141	0.0777206	NS
PHT71570	-0.0271933	0.83671	0.0774249	NS
PHT83694	0.0736163	0.840701	0.0753587	NS
PHT61632	0.0242525	0.843016	0.0741641	NS
PHT80239	0.0390332	0.846688	0.0722766	NS
PHT75983	0.0404738	0.847514	0.0718532	NS
PHT66614	-0.0214425	0.847766	0.0717242	NS
PHT69301	0.0485459	0.848483	0.0713567	NS
PHT85648	0.026422	0.849284	0.0709473	NS
PHT68390	-0.0372479	0.853122	0.068989	NS
PHT66155	0.0580461	0.856286	0.0673812	NS
PHT93081	0.0145029	0.861363	0.0648137	NS
PHT81481	-0.0770583	0.862731	0.0641246	NS
PHT80353	0.0346519	0.863102	0.0639379	NS
PHT86949	0.0556069	0.86464	0.0631646	NS
PHT69085	0.0406786	0.865179	0.0628941	NS
PHT84203	-0.0277673	0.876382	0.0573063	NS
PHT62646	0.0396778	0.877002	0.0569994	NS
PHT68146	0.0166534	0.880951	0.0550481	NS
PHT75202	-0.0182079	0.885596	0.0527644	NS
PHT72282	0.0200553	0.890008	0.0506061	NS
PHT65826	0.0365448	0.891787	0.0497389	NS
PHT83780	-0.00782976	0.892435	0.0494235	NS
PHT84956	0.0300081	0.89255	0.0493673	NS
PHT92968	0.0532651	0.892722	0.0492837	NS
PHT90625	0.0163813	0.893154	0.0490736	NS
PHT77769	0.0284354	0.896647	0.0473783	NS
PHT94699	0.0401965	0.896685	0.04736	NS
PHT66205	0.0332638	0.897028	0.047194	NS
PHT65222	0.00448368	0.899017	0.0462323	NS
PHT62445	-0.00903305	0.899661	0.045921	NS
PHT84825	0.0167897	0.899673	0.0459155	NS
PHT80653	0.0368185	0.900907	0.04532	NS
PHT69552	-0.0133736	0.905709	0.0430115	NS
PHT83507	-0.0232485	0.90588	0.0429295	NS
PHT83723	0.0290729	0.91211	0.0399527	NS
PHT66267	0.0152146	0.915945	0.0381304	NS
PHT84997	0.0132513	0.916408	0.037911	NS
PHT84550	0.0172355	0.917336	0.0374718	NS
PHT84223	-0.00886397	0.923216	0.0346967	NS
PHT79227	0.025042	0.9234	0.0346104	NS
PHT82461	0.0208245	0.925032	0.0338433	NS
PHT73584	0.0198519	0.925293	0.0337206	NS
PHT67868	-0.00810294	0.930355	0.0313515	NS
PHT88931	0.0215679	0.930586	0.0312436	NS
PHT91986	-0.0251815	0.931454	0.0308386	NS
PHT63947	0.0213933	0.931527	0.0308047	NS
PHT62882	0.00942806	0.932813	0.0302056	NS
PHT83393	0.0058123	0.934651	0.0293507	NS
PHT78149	0.0226926	0.935654	0.0288848	NS
PHT62702	-0.0221738	0.935936	0.0287536	NS
PHT79731	-0.00856473	0.937057	0.0282338	NS
PHT95606	-0.0161031	0.939403	0.0271482	NS
PHT63999	0.0116613	0.939751	0.0269874	NS
PHT91439	0.0163527	0.94269	0.0256311	NS
PHT62173	0.012287	0.943032	0.0254736	NS
PHT78839	-0.0142028	0.945057	0.0245419	NS
PHT93266	0.0201441	0.945545	0.0243179	NS
PHT69743	-0.0132481	0.948871	0.0227927	NS
PHT83065	-0.0136207	0.949876	0.0223329	NS
PHT70425	-0.0138936	0.951335	0.0216667	NS
PHT87253	-0.0158302	0.951977	0.0213734	NS
PHT70723	0.0155969	0.9597	0.0178645	NS
PHT76191	-0.00481732	0.961077	0.0172419	NS
PHT72527	-0.0104436	0.961691	0.0169643	NS
PHT87609	0.00723622	0.964564	0.0156689	NS
PHT86103	-0.00243571	0.964633	0.015638	NS
PHT75690	0.0116073	0.964683	0.0156152	NS
PHT94650	-0.00533414	0.965749	0.0151358	NS
PHT92711	-0.00869913	0.971864	0.0123943	NS
PHT77521	0.00303121	0.9727	0.0120213	NS
PHT87263	0.00724997	0.973842	0.0115114	NS
PHT71284	-0.00461501	0.973939	0.0114681	NS
PHT77463	-0.00476101	0.974183	0.0113594	NS
PHT75693	-0.00556178	0.979301	0.00908398	NS
PHT70864	0.00255296	0.980059	0.00874787	NS
PHT61111	0.00104324	0.983223	0.00734795	NS
PHT76386	-0.00453393	0.983253	0.00733471	NS
PHT94800	-0.00210861	0.988721	0.00492641	NS
PHT91399	0.00380539	0.989532	0.00457009	NS
PHT88688	-0.000602785	0.992782	0.00314618	NS
PHT75942	0.000853046	0.996846	0.00137171	NS
