# Supplementary material for: Integrating Proteomics and Metabolomics Approaches to Elucidate the Mechanism of Responses to Combined Stress in the Bell Pepper (Capsicum annuum)
Source: Plants (Basel). 2024 Jul 5;13(13):1861. doi: 10.3390/plants13131861 (PMC11244445; doi:10.3390/plants13131861)
Supplement: Supplementary file 1 [file plants-13-01861-s001.zip › plants-3071501-supplementary/Supplementary Materials/Table S2.xlsx]

## Sheet: Hoja1
Table S2. Categories of GO grouped into supercluster with REVIGO platform.
Over-accumulated proteins
TermID	Name	Protein amount	FDR	Value (-Log FDR)	Supercluster
GO:0015977	carbon fixation	3	0.0173771	1.76002	carbon fixation
GO:0006520	amino acid metabolic process	8	0.0301817	1.52026	carbon fixation
GO:0044281	small molecule metabolic process	21	0.00579491	2.23695	carbon fixation
GO:0032502	developmental process	27	0.0361198	1.44225	developmental process
GO:0006091	generation of precursor metabolites and energy	13	0.000214769	3.66803	generation of precursor metabolites and energy
GO:0006123	mitochondrial electron transport, cytochrome c to oxygen	2	0.00907031	2.04238	generation of precursor metabolites and energy
GO:0006782	protoporphyrinogen IX biosynthetic process	2	0.0399235	1.39877	generation of precursor metabolites and energy
GO:0009231	riboflavin biosynthetic process	2	0.0361198	1.44225	generation of precursor metabolites and energy
GO:0015942	formate metabolic process	1	0.0487051	1.31243	generation of precursor metabolites and energy
GO:0015979	photosynthesis	8	0.00871607	2.05968	generation of precursor metabolites and energy
GO:0019253	reductive pentose-phosphate cycle	3	0.0103976	1.98307	generation of precursor metabolites and energy
GO:0019752	carboxylic acid metabolic process	15	0.00871607	2.05968	generation of precursor metabolites and energy
GO:0035999	tetrahydrofolate interconversion	2	0.0399235	1.39877	generation of precursor metabolites and energy
GO:0042183	formate catabolic process	1	0.0487051	1.31243	generation of precursor metabolites and energy
GO:0042726	flavin-containing compound metabolic process	2	0.0429358	1.36718	generation of precursor metabolites and energy
GO:0043094	cellular metabolic compound salvage	4	0.0301817	1.52026	generation of precursor metabolites and energy
GO:0044248	cellular catabolic process	10	0.0361198	1.44225	generation of precursor metabolites and energy
GO:0072524	pyridine-containing compound metabolic process	4	0.0472981	1.32516	generation of precursor metabolites and energy
GO:0010111	glyoxysome organization	1	0.0487051	1.31243	glyoxysome organization
GO:0032501	multicellular organismal process	25	0.0399235	1.39877	multicellular organismal process
GO:0044030	regulation of DNA methylation	2	0.0461914	1.33544	regulation of DNA methylation
GO:0010730	negative regulation of hydrogen peroxide biosynthetic process	1	0.0487051	1.31243	regulation of DNA methylation
GO:0009266	response to temperature stimulus	12	0.00871607	2.05968	response to stimulus
GO:0006950	response to stress	29	0.0437734	1.35879	response to stimulus
GO:0009628	response to abiotic stimulus	19	0.0487051	1.31243	response to stimulus
GO:0009737	response to abscisic acid	9	0.0399235	1.39877	response to stimulus
GO:0010035	response to inorganic substance	10	0.0461914	1.33544	response to stimulus
GO:0010117	photoprotection	2	0.0301817	1.52026	response to stimulus
GO:0016048	detection of temperature stimulus	1	0.0487051	1.31243	response to stimulus
GO:0042221	response to chemical	26	0.0305554	1.51491	response to stimulus
GO:0050896	response to stimulus	42	0.0361198	1.44225	response to stimulus
GO:0090351	seedling development	5	0.0461914	1.33544	seedling development
GO:0007275	multicellular organism development	24	0.0361198	1.44225	seedling development
GO:0048767	root hair elongation	3	0.0487051	1.31243	seedling development
GO:0035674	tricarboxylic acid transmembrane transport	1	0.0487051	1.31243	tricarboxylic acid transmembrane transport
Down-accumulated proteins
TermID	Name	Protein amount	adjusted P-value	Value (-Log adjusted P-value)	Supercluster
GO:0055086	nucleobase-containing small molecule metabolic process	6	0.0460699	1.33658	biosynthetic process
GO:0006518	peptide metabolic process	11	0.0478949	1.31971	biosynthetic process
GO:0009058	biosynthetic process	31	0.0303251	1.5182	biosynthetic process
GO:0044281	small molecule metabolic process	13	0.0303251	1.5182	biosynthetic process
GO:1901564	organonitrogen compound metabolic process	25	0.0478949	1.31971	biosynthetic process
GO:1901576	organic substance biosynthetic process	31	0.0303251	1.5182	biosynthetic process
GO:0070828	heterochromatin organization	3	0.0478949	1.31971	heterochromatin organization
