# Supplementary material for: Integrating Proteomics and Metabolomics Approaches to Elucidate the Mechanism of Responses to Combined Stress in the Bell Pepper (Capsicum annuum)
Source: Plants (Basel). 2024 Jul 5;13(13):1861. doi: 10.3390/plants13131861 (PMC11244445; doi:10.3390/plants13131861)
Supplement: Supplementary file 1 [file plants-13-01861-s001.zip › plants-3071501-supplementary/Supplementary Materials/Table S3.xlsx]

## Sheet: Hoja1
Table S3. Tentative chemical identification of differentially accumulating compounds.
RT (min)	M/Z	Fold Change	Log2 Fold Change	FDR	Matched.Form	Mass.Diff	Name	KEGG
0.54	341.107	33.94	5.0849	0.0045238	M-H [1-]	0.001924	Sucrose	C00089
4.67	449.106	15.424	3.9471	0.005681	M+H [1+]	0.001576	Quercitrin	C01750
8.86	583.275	10.457	3.3865	0.0091874	M-H [1-]	4.5e-05	Glycosides	C01443
1.76	135.044	9.405	3.2334	0.0067293	M-H [1-]	0.000824	4-Hydroxyphenylacetaldehyde	C03765
0.58	133.013	9.2517	3.2097	0.0057655	M-H [1-]	0.000924	Malic acid	C00149
4.67	368.99	9.1516	3.194	0.005681	M-H2O-H [1-]	0.00119	dUDP	C01346
1.77	164.07	8.7361	3.127	0.0053341	M-H [1-]	0.001424	Phenylalanine	C00079
5.28	527.246	8.4752	3.0832	0.004832	M-H4O2+H [1+]	0.002048	Protoporphyrin IX	C02191
7.76	795.3	8.4426	3.0777	0.004632	M-H2O-H [1-]	0.007245	Tricrocin	C17513
8.27	805.385	8.4411	3.0774	0.0049191	M-H2O-H [1-]	0.00369	p-Hydroxyphenyl lignin	C15804
6.26	565.241	8.3827	3.0674	0.0036475	M-H2O+H [1+]	0.00297647	Biliverdin	C00500
3.86	563.139	8.2266	3.0403	0.004588	M-H [1-]	0.001385	Apiin	C04858
5.84	269.045	8.2266	3.0403	0.0052553	M-H2O-H [1-]	0.0004	Eriodictyol	C05631
2.13	135.044	8.1931	3.0344	0.0048925	M-H [1-]	0.001024	Phenylacetic acid	C07086
5.28	431.097	8.055	3.0099	0.004832	M-H [1-]	0.001324	Kaempferol 3-O-α-L-rhamnoside	C16911
2.83	365.053	7.9067	2.9831	0.0049857	M-H [1-]	0.002476	Phosphoribosyl formamidocarboxamide	C04734
5.16	631.126	7.8546	2.9735	0.004588	M+Na-2H [1- ]	0.002466	Quercetin 3-O-rhamnoside 7-O-glucoside	C19796
4.52	359.148	7.8473	2.9722	0.004632	M-H [1-]	0.001624	Lariciresinol	C10646
5.3	285.04	7.7151	2.9477	0.0043986	M-H [1-]	0.000824	Luteolin	C01514
5.34	593.15	7.681	2.9413	0.0039279	M-H [1-]	0.001224	Kaempferol 3-O-rhamnoside-7-O-Glucoside	C21854
2.87	145.027	7.6556	2.9365	0.0045238	M-H4O2+H [1+]	0.00127647	Caffeate	C01197
1.28	134.046	7.6472	2.9349	0.004632	M-H [1-]	0.001024	Adenine	C00147
2.9	375.067	7.5753	2.9213	0.0036399	M+Na-2H [1-]	0.002451	Chlorogenic acid	C00852
0.53	215.031	7.5398	2.9145	0.0011496	M+Cl [1-]	0.001	D-Glucose	C00221
2.52	177.055	7.537	2.914	0.0035093	M-H2O+H [1+]	0.000323533	5-Hydroxyconiferaldehyde	C12204
13.25	520.34	7.4715	2.9014	0.0045691	M+H [1+]	0.000168	Lysophosphatidylcholine 18:2	C04230
2.53	145.028	7.4227	2.8919	0.0031739	M-H4O2+H [1+]	0.000876467	4-Hydroxyphenylpyruvic acid	C01179
4.91	124.112	7.3883	2.8852	0.0033485	M-H2O+H [1+]	0.000576467	Tropine	C00729
5.17	269.044	7.2315	2.8543	0.0035988	M-H2O-H [1-]	0.00071	Dihydrokaempferol	C00974
4.99	122.096	6.7628	2.7576	0.0029163	M-H2O+H [1+]	0.000776467	Tropinone	C00783
4.68	285.039	6.715	2.7474	0.0020281	M-H [1-]	0.001424	Kaempferol	C05903
4.66	284.031	6.4069	2.6796	0.0019634	M-H2O-H [1-]	0.00121	Delphinidin	C05908
0.53	527.154	6.0521	2.5974	0.0011496	M+Na [1+]	0.004718	Raffinose	C00492
0.45	189.004	5.9106	2.5633	0.00026765	M-H [1-]	0.000124	Oxalosuccinic acid	C05379
0.89	128.034	5.8585	2.5505	0.00096815	M-H2O-H [1-]	0.00041	Glutamic acid	C00025
7.28	113.06	5.7708	2.5288	0.00032849	M-H2O+H [1+]	7.64668e-05	Ketoleucine	C00233
0.46	127.051	5.0856	2.3464	1.19e-06	M-H2O-H [1-]	0.00011	Glutamine	C00064
