# Supplementary material for: Integrating Proteomics and Metabolomics Approaches to Elucidate the Mechanism of Responses to Combined Stress in the Bell Pepper (Capsicum annuum)
Source: Plants (Basel). 2024 Jul 5;13(13):1861. doi: 10.3390/plants13131861 (PMC11244445; doi:10.3390/plants13131861)
Supplement: Supplementary file 1 [file plants-13-01861-s001.zip › plants-3071501-supplementary/Supplementary Materials/Table S4.xlsx]

## Sheet: Hoja1
Table S4. Metabolic pathways of differentially accumulated metabolites.
Pathways	Total	Expected	Hits	Raw P-value	-LOG10(P-value)	Holm adjust	FDR	Impact
Flavone and flavonol biosynthesis	10	0.20667	4	2.8823e-05	4.5403	0.0026229	0.0026229	0.15
Flavonoid biosynthesis	47	0.97133	6	0.00027827	3.5555	0.025044	0.012661	0.15674
Tropane, piperidine and pyridine alkaloid biosynthesis	9	0.186	3	0.00061799	3.209	0.055001	0.018746	0
Phenylpropanoid biosynthesis	43	0.88867	4	0.010492	1.9791	0.92333	0.2387	0.06965
Galactose metabolism	27	0.558	3	0.016716	1.7769	1	0.30423	0.12803
Phenylalanine metabolism	12	0.248	2	0.023989	1.62	1	0.36383	0.42308
Tyrosine metabolism	17	0.35133	2	0.046366	1.3338	1	0.60276	0.17318
Citrate cycle (TCA cycle)	20	0.41333	2	0.062347	1.2052	1	0.67249	0.03308
Phenylalanine, tyrosine and tryptophan biosynthesis	22	0.45467	2	0.0739	1.1314	1	0.67249	0.0015
Starch and sucrose metabolism	22	0.45467	2	0.0739	1.1314	1	0.67249	0.3892
Isoquinoline alkaloid biosynthesis	6	0.124	1	0.11795	0.92829	1	0.83231	0
Cyanoamino acid metabolism	29	0.59933	2	0.1189	0.92481	1	0.83231	0
Glyoxylate and dicarboxylate metabolism	29	0.59933	2	0.1189	0.92481	1	0.83231	0.05758
Purine metabolism	73	1.5087	3	0.18869	0.72426	1	1	0.07121
Pyrimidine metabolism	41	0.84733	2	0.2068	0.68444	1	1	0.08123
Vitamin B6 metabolism	12	0.248	1	0.22239	0.65288	1	1	0
Nitrogen metabolism	12	0.248	1	0.22239	0.65288	1	1	0
Porphyrin metabolism	48	0.992	2	0.26105	0.58328	1	1	0.09532
Arginine biosynthesis	18	0.372	1	0.31482	0.50194	1	1	0
Zeatin biosynthesis	21	0.434	1	0.35695	0.4474	1	1	0
Carbon fixation in photosynthetic organisms	21	0.434	1	0.35695	0.4474	1	1	0.05879
Valine, leucine and isoleucine biosynthesis	22	0.45467	1	0.37043	0.4313	1	1	0
Alanine, aspartate and glutamate metabolism	22	0.45467	1	0.37043	0.4313	1	1	0.19424
Pyruvate metabolism	23	0.47533	1	0.38363	0.41609	1	1	0.14351
Glucosinolate biosynthesis	65	1.3433	2	0.39222	0.40647	1	1	0
Glutathione metabolism	26	0.53733	1	0.42166	0.37504	1	1	0
Biosynthesis of various plant secondary metabolites	29	0.59933	1	0.45741	0.3397	1	1	0.04
Valine, leucine and isoleucine degradation	37	0.76467	1	0.5426	0.26552	1	1	0.00991
Ubiquinone and other terpenoid-quinone biosynthesis	47	0.97133	1	0.63103	0.19995	1	1	0.02209
